# Supplementary material for: Toxoplasma gondii seropositivity among patients with sickle cell disease: Prevalence and association with blood transfusion history
Source: PLoS One. 2026 Apr 3;21(4):e0346155. doi: 10.1371/journal.pone.0346155 (PMC13048495; doi:10.1371/journal.pone.0346155)
Supplement: S2 Data — (XLSX) [file pone.0346155.s002.xlsx]

## Sheet: Sheet1
Index	Gender	Age(Raw) yrs	Age (Categories) yrs	Education	Occupation	Marrital status	Residence	Blood Transfusion	Reason for Blood Transfusion	Genotype	Cat Ownership	Eating Undercooked Meat	RDT	ELISA
SCD01	female	16	≤19	jhs	student	single	urban	YES	CHRONIC ANAEMIA	SS	YES	NO	NEGATIVE	NEGATIVE
SCD02	female	19	≤19	shs	unemplyed	single	urban	YES	ACUTE & CHRONIC ANAEMIA	SS	YES	NO	NEGATIVE	NEGATIVE
SCD03	female	26	≥20	shs	trader	married	urban	YES	OTHER COMPLICATION	SS	YES	NO	NEGATIVE	POSITIVE
SCD04	female	15	≤19	jhs	student	single	rural	YES	CHRONIC ANAEMIA	SS	YES	NO	NEGATIVE	NEGATIVE
SCD05	female	30	≥20	tertiary	civilservant	married	urban	NO	NO BLOOD TRANSFUSION	SS	NO	YES	NEGATIVE	POSITIVE
SCD06	female	24	≥20	tertiary	civilservant	single	urban	NO	NO BLOOD TRANSFUSION	SC	NO	NO	NEGATIVE	NEGATIVE
SCD07	male	18	≤19	shs	student	single	urban	YES	CHRONIC ANAEMIA	SS	NO	YES	POSITIVE	POSITIVE
SCD08	male	21	≥20	shs	student	single	rural	NO	NO BLOOD TRANSFUSION	SS	NO	NO	NEGATIVE	NEGATIVE
SCD09	female	18	≤19	shs	student	single	rural	NO	NO BLOOD TRANSFUSION	SC	NO	NO	POSITIVE	POSITIVE
SCD10	female	26	≥20	tertiary	civilservant	single	urban	NO	NO BLOOD TRANSFUSION	SC	YES	NO	NEGATIVE	NEGATIVE
SCD11	female	23	≥20	tertiary	student	single	urban	YES	ACUTE & CHRONIC ANAEMIA	SC	NO	NO	POSITIVE	POSITIVE
SCD12	male	17	≤19	tertiary	student	single	urban	NO	NO BLOOD TRANSFUSION	SS	YES	NO	NEGATIVE	NEGATIVE
SCD13	male	22	≥20	tertiary	student	single	rural	YES	ACUTE & CHRONIC ANAEMIA	SC	YES	NO	NEGATIVE	POSITIVE
SCD14	female	16	≤19	shs	student	married	urban	NO	NO BLOOD TRANSFUSION	SC	YES	NO	NEGATIVE	NEGATIVE
SCD15	female	17	≤19	shs	student	married	rural	YES	ACUTE & CHRONIC ANAEMIA	SS	YES	NO	NEGATIVE	POSITIVE
SCD16	female	68	≥20	primary	farmer	married	urban	YES	OTHER COMPLICATION	SC	YES	NO	POSITIVE	NEGATIVE
SCD17	male	17	≤19	jhs	student	single	urban	YES	DONT NOW	SS	NO	YES	NEGATIVE	POSITIVE
SCD18	female	20	≥20	tertiary	student	single	rural	YES	ACUTE PAIN	SS	NO	YES	NEGATIVE	NEGATIVE
SCD19	female	21	≥20	shs	trader	single	rural	YES	ACUTE PAIN	SS	NO	YES	POSITIVE	POSITIVE
SCD20	female	25	≥20	tertiary	student	single	urban	YES	ACUTE & CHRONIC ANAEMIA	SS	NO	YES	NEGATIVE	POSITIVE
SCD21	male	24	≥20	tertiary	student	single	urban	YES	ACUTE & CHRONIC ANAEMIA	SS	YES	YES	NEGATIVE	POSITIVE
SCD22	female	45	≥20	shs	unemplyed	single	urban	YES	CHRONIC ANAEMIA	SS	NO	YES	POSITIVE	POSITIVE
SCD23	male	16	≤19	jhs	student	single	urban	NO	NO BLOOD TRANSFUSION	SS	NO	YES	NEGATIVE	NEGATIVE
SCD24	male	58	≥20	tertiary	trader	married	urban	YES	CHRONIC ANAEMIA	SS	NO	NO	POSITIVE	POSITIVE
SCD25	male	30	≥20	tertiary	civilservant	single	urban	YES	DONT NOW	SS	NO	YES	NEGATIVE	NEGATIVE
SCD26	female	17	≤19	shs	student	single	rural	YES	DONT NOW	SS	YES	YES	NEGATIVE	NEGATIVE
SCD27	female	15	≤19	shs	student	single	urban	NO	NO BLOOD TRANSFUSION	SS	NO	YES	NEGATIVE	POSITIVE
SCD28	female	22	≥20	tertiary	student	single	urban	YES	CHRONIC ANAEMIA	SS	NO	YES	POSITIVE	POSITIVE
SCD29	female	17	≤19	shs	student	single	rural	NO	NO BLOOD TRANSFUSION	SC	YES	YES	NEGATIVE	NEGATIVE
SCD30	female	53	≥20	tertiary	civilservant	married	rural	YES	OTHER COMPLICATION	SS	YES	YES	POSITIVE	POSITIVE
SCD31	male	17	≤19	jhs	student	single	rural	YES	CHRONIC ANAEMIA	SS	NO	YES	POSITIVE	POSITIVE
SCD32	male	17	≤19	shs	student	single	rural	YES	DONT NOW	SS	NO	NO	NEGATIVE	NEGATIVE
SCD33	female	16	≤19	none	unemplyed	single	rural	YES	CHRONIC ANAEMIA	SS	YES	YES	NEGATIVE	NEGATIVE
SCD34	female	15	≤19	jhs	student	single	urban	NO	NO BLOOD TRANSFUSION	SS	NO	NO	NEGATIVE	NEGATIVE
SCD35	male	4	≤19	none	unemplyed	single	rural	YES	CHRONIC ANAEMIA	SS	YES	NO	NEGATIVE	POSITIVE
SCD36	female	25	≥20	tertiary	unemplyed	single	rural	YES	CHRONIC ANAEMIA	SS	YES	YES	POSITIVE	POSITIVE
SCD37	female	35	≥20	shs	unemplyed	married	rural	YES	ACUTE PAIN	SS	YES	NO	NEGATIVE	POSITIVE
SCD38	female	13	≤19	jhs	unemplyed	single	rural	YES	CHRONIC ANAEMIA	SS	NO	YES	NEGATIVE	NEGATIVE
SCD39	male	17	≤19	shs	student	single	rural	YES	CHRONIC ANAEMIA	SS	YES	YES	NEGATIVE	NEGATIVE
SCD40	female	16	≤19	shs	student	single	urban	NO	NO BLOOD TRANSFUSION	SS	NO	YES	NEGATIVE	POSITIVE
SCD41	female	14	≤19	shs	student	single	urban	NO	NO BLOOD TRANSFUSION	SS	YES	YES	NEGATIVE	NEGATIVE
SCD42_NOT.INCLUDE	female	17	≤19	shs	student	single	urban	NO	NO BLOOD TRANSFUSION	SS	NO	YES	NEGATIVE	NEGATIVE
SCD43	male	17	≤19	shs	student	single	urban	YES	OTHER COMPLICATION	SS	NO	YES	NEGATIVE	POSITIVE
SCD44	male	3	≤19	primary	student	single	rural	YES	CHRONIC ANAEMIA	SS	NO	YES	NEGATIVE	NEGATIVE
SCD45	female	11	≤19	jhs	student	single	rural	NO	NO BLOOD TRANSFUSION	SS	NO	YES	NEGATIVE	NEGATIVE
SCD46	female	19	≤19	tertiary	student	single	urban	YES	CHRONIC ANAEMIA	SS	YES	YES	POSITIVE	POSITIVE
SCD47	male	15	≤19	jhs	student	single	urban	YES	OTHER COMPLICATION	SS	NO	YES	NEGATIVE	POSITIVE
SCD48	female	14	≤19	jhs	student	single	urban	NO	NO BLOOD TRANSFUSION	SS	NO	YES	NEGATIVE	POSITIVE
SCD49	male	4	≤19	primary	student	single	urban	YES	CHRONIC ANAEMIA	SS	NO	YES	NEGATIVE	NEGATIVE
SCD50	female	40	≥20	shs	trader	married	urban	NO	NO BLOOD TRANSFUSION	SC	NO	YES	POSITIVE	POSITIVE
SCD51	male	24	≥20	shs	student	single	urban	YES	CHRONIC ANAEMIA	SS	NO	YES	POSITIVE	POSITIVE
SCD52	female	17	≤19	shs	student	single	urban	NO	NO BLOOD TRANSFUSION	SS	NO	YES	NEGATIVE	POSITIVE
SCD53	male	21	≥20	shs	artisan	single	rural	YES	CHRONIC ANAEMIA	SS	NO	YES	NEGATIVE	NEGATIVE
SDC54	female	24	≥20	tertiary	student	single	rural	YES	CHRONIC ANAEMIA	SS	NO	YES	POSITIVE	POSITIVE
SCD55	female	56	≥20	primary	artisan	single	rural	YES	ACUTE PAIN	SC	NO	NO	POSITIVE	POSITIVE
SCD56	male	18	≤19	shs	student	single	urban	YES	CHRONIC ANAEMIA	SS	YES	YES	NEGATIVE	NEGATIVE
SCD57	male	26	≥20	shs	student	single	rural	YES	CHRONIC ANAEMIA	SS	NO	YES	NEGATIVE	NEGATIVE
SCD58	female	38	≥20	tertiary	civilservant	married	rural	YES	CHRONIC ANAEMIA	SS	NO	NO	NEGATIVE	POSITIVE
SCD59	female	22	≥20	shs	student	single	rural	YES	CHRONIC ANAEMIA	SS	NO	YES	POSITIVE	POSITIVE
SCD60	male	5	≤19	primary	student	single	urban	NO	NO BLOOD TRANSFUSION	SS	NO	YES	NEGATIVE	NEGATIVE
SCD61	male	15	≤19	jhs	student	single	urban	NO	NO BLOOD TRANSFUSION	SC	NO	YES	NEGATIVE	NEGATIVE
SCD62	female	20	≥20	jhs	artisan	single	urban	YES	ACUTE PAIN	SS	NO	YES	POSITIVE	POSITIVE
SCD63	female	29	≥20	tertiary	artisan	single	urban	YES	CHRONIC ANAEMIA	SC	NO	NO	POSITIVE	POSITIVE
SCD64	male	16	≤19	shs	student	single	urban	NO	NO BLOOD TRANSFUSION	SC	NO	YES	NEGATIVE	NEGATIVE
SCD65	female	15	≤19	jhs	student	single	urban	YES	CHRONIC ANAEMIA	SS	NO	YES	POSITIVE	POSITIVE
SCD66	male	22	≥20	tertiary	student	single	urban	YES	DONT NOW	SS	NO	YES	NEGATIVE	POSITIVE
SCD67	female	3	≤19	primary	student	single	urban	NO	NO BLOOD TRANSFUSION	SS	NO	YES	NEGATIVE	NEGATIVE
SCD68	male	19	≤19	shs	student	single	urban	YES	CHRONIC ANAEMIA	SS	NO	YES	POSITIVE	POSITIVE
SCD69	male	17	≤19	shs	student	single	urban	YES	CHRONIC ANAEMIA	SS	NO	YES	NEGATIVE	POSITIVE
SCD70	female	12	≤19	jhs	student	single	urban	NO	NO BLOOD TRANSFUSION	CC	NO	YES	NEGATIVE	NEGATIVE
SCD71.CONFIRM.GENOTYPE	male	12	≤19	jhs	student	single	rural	NO	NO BLOOD TRANSFUSION	SS	YES	YES	POSITIVE	POSITIVE
SCD72	female	13	≤19	primary	student	single	urban	YES	CHRONIC ANAEMIA	SS	NO	YES	POSITIVE	POSITIVE
SCD73	female	36	≥20	tertiary	civilservant	single	urban	YES	CHRONIC ANAEMIA	SS	NO	YES	POSITIVE	POSITIVE
SCD74	female	15	≤19	shs	student	single	rural	NO	NO BLOOD TRANSFUSION	SS	YES	YES	POSITIVE	POSITIVE
SCD75	female	20	≥20	shs	student	single	rural	YES	DONT NOW	SS	NO	NO	POSITIVE	POSITIVE
SCD76	male	15	≤19	shs	student	single	urban	NO	NO BLOOD TRANSFUSION	SS	YES	YES	NEGATIVE	NEGATIVE
SCD77	male	34	≥20	tertiary	student	single	urban	NO	NO BLOOD TRANSFUSION	SC	YES	YES	NEGATIVE	POSITIVE
SCD78	female	14	≤19	jhs	student	single	urban	NO	NO BLOOD TRANSFUSION	SS	YES	NO	NEGATIVE	NEGATIVE
SCD79	female	40	≥20	tertiary	civilservant	single	urban	YES	CHRONIC ANAEMIA	SS	NO	YES	NEGATIVE	POSITIVE
SCD80	female	33	≥20	tertiary	civilservant	single	urban	YES	OTHER COMPLICATION	SC	YES	NO	NEGATIVE	NEGATIVE
SCD81	male	56	≥20	jhs	civilservant	married	urban	YES	OTHER COMPLICATION	SC	NO	NO	POSITIVE	POSITIVE
SCD82	female	16	≤19	shs	student	single	rural	NO	NO BLOOD TRANSFUSION	SS	NO	YES	NEGATIVE	POSITIVE
SCD83	female	22	≥20	shs	student	single	urban	NO	NO BLOOD TRANSFUSION	SS	NO	NO	NEGATIVE	NEGATIVE
SCD84	female	32	≥20	jhs	unemplyed	single	rural	YES	OTHER COMPLICATION	SS	NO	YES	NEGATIVE	POSITIVE
SCD85	female	62	≥20	shs	trader	married	RURAL	NO	NO BLOOD TRANSFUSION	SS	YES	YES	POSITIVE	POSITIVE
SCD86	female	25	≥20	shs	unemplyed	married	rural	YES	CHRONIC ANAEMIA	SS	YES	YES	POSITIVE	POSITIVE
SCD87	male	37	≥20	shs	civilservant	single	RURAL	YES	CHRONIC ANAEMIA	SS	NO	NO	NEGATIVE	POSITIVE
SCD88	male	20	≥20	tertiary	student	single	rural	YES	CHRONIC ANAEMIA	SS	YES	YES	POSITIVE	POSITIVE
SCD89	male	23	≥20	shs	unemplyed	single	rural	YES	CHRONIC ANAEMIA	SS	NO	YES	POSITIVE	POSITIVE
SCD90	male	18	≤19	shs	student	single	rural	YES	CHRONIC ANAEMIA	SS	YES	YES	POSITIVE	POSITIVE
SCD91	female	17	≤19	shs	student	single	urban	NO	NO BLOOD TRANSFUSION	SS	NO	NO	POSITIVE	POSITIVE
SCD92	male	12	≤19	primary	student	single	rural	YES	CHRONIC ANAEMIA	SS	NO	YES	NEGATIVE	NEGATIVE
SCD93	male	34	≥20	jhs	civilservant	married	rural	NO	NO BLOOD TRANSFUSION	SC	NO	YES	NEGATIVE	NEGATIVE
SCD94	female	20	≥20	shs	student	single	rural	NO	NO BLOOD TRANSFUSION	SC	NO	YES	POSITIVE	NEGATIVE
SCD95	female	9	≤19	primary	student	single	rural	YES	CHRONIC ANAEMIA	SS	NO	YES	NEGATIVE	NEGATIVE
SCD96	male	24	≥20	tertiary	unemplyed	single	urban	YES	ACUTE PAIN	SS	NO	YES	POSITIVE	POSITIVE
SCD97	female	32	≥20	tertiary	unemplyed	single	rural	YES	CHRONIC ANAEMIA	SS	NO	YES	POSITIVE	POSITIVE
SCD98	female	29	≥20	tertiary	civilservant	single	urban	YES	CHRONIC ANAEMIA	SS	NO	YES	NEGATIVE	NEGATIVE
SCD99	male	17	≤19	shs	student	single	urban	NO	NO BLOOD TRANSFUSION	SC	NO	YES	NEGATIVE	NEGATIVE
SCD100	male	17	≤19	shs	student	single	rural	NO	NO BLOOD TRANSFUSION	SC	YES	YES	POSITIVE	POSITIVE
SCD101	female	59	≥20	jhs	trader	widowed	urban	NO	NO BLOOD TRANSFUSION	SC	YES	NO	POSITIVE	POSITIVE
SCD102	female	41	≥20	tertiary	civilservant	widowed	rural	YES	CHRONIC ANAEMIA	SS	NO	YES	POSITIVE	POSITIVE
SCD103	female	22	≥20	tertiary	student	single	urban	NO	NO BLOOD TRANSFUSION	SC	NO	NO	NEGATIVE	NEGATIVE
SCD104	male	39	≥20	tertiary	civilservant	married	urban	YES	OTHER COMPLICATION	SS	YES	NO	POSITIVE	POSITIVE
SCD105	male	16	≤19	shs	student	single	urban	YES	CHRONIC ANAEMIA	SS	YES	NO	POSITIVE	POSITIVE
SCD106	female	33	≥20	tertiary	civilservant	married	rural	YES	OTHER COMPLICATION	SC	NO	NO	POSITIVE	NEGATIVE
SCD107	male	16	≤19	shs	student	single	urban	YES	CHRONIC ANAEMIA	SS	NO	YES	POSITIVE	POSITIVE
SCD108(jonas.guy.not.scd)	female	24	≥20	shs	student	single	urban	YES	CHRONIC ANAEMIA	SS	YES	NO	NEGATIVE	NEGATIVE
SCD109	female	16	≤19	shs	student	single	rural	YES	CHRONIC ANAEMIA	SS	NO	NO	NEGATIVE	NEGATIVE
SCD110	female	17	≤19	shs	student	single	urban	YES	CHRONIC ANAEMIA	SS	NO	YES	NEGATIVE	NEGATIVE
SCD111	female	34	≥20	tertiary	civilservant	single	rural	YES	CHRONIC ANAEMIA	SS	YES	NO	POSITIVE	POSITIVE
SCD112	male	19	≤19	shs	student	single	rural	YES	CHRONIC ANAEMIA	SS	NO	YES	NEGATIVE	NEGATIVE
SCD113	female	20	≥20	shs	student	single	urban	YES	ACUTE PAIN	SS	NO	NO	NEGATIVE	NEGATIVE
SCD114	female	16	≤19	shs	student	single	urban	YES	CHRONIC ANAEMIA	SS	NO	YES	POSITIVE	POSITIVE
SCD115	female	40	≥20	tertiary	civilservant	single	rural	YES	CHRONIC ANAEMIA	SS	NO	NO	NEGATIVE	NEGATIVE
SCD116	female	15	≤19	jhs	student	single	urban	YES	CHRONIC ANAEMIA	SS	NO	NO	POSITIVE	POSITIVE
SCD117	male	21	≥20	shs	student	single	rural	NO	NO BLOOD TRANSFUSION	SC	NO	NO	NEGATIVE	NEGATIVE
SCD118	male	46	≥20	shs	trader	married	urban	YES	OTHER COMPLICATION	SS	NO	YES	POSITIVE	POSITIVE
SCD119	female	19	≤19	tertiary	student	single	urban	NO	NO BLOOD TRANSFUSION	SC	YES	YES	NEGATIVE	NEGATIVE
SCD120	male	21	≥20	shs	student	single	urban	YES	CHRONIC ANAEMIA	SS	NO	YES	NEGATIVE	NEGATIVE
SCD121	female	22	≥20	jhs	unemplyed	single	urban	YES	CHRONIC ANAEMIA	SS	NO	YES	POSITIVE	POSITIVE
SCD122	female	24	≥20	shs	trader	single	rural	YES	CHRONIC ANAEMIA	SS	YES	NO	NEGATIVE	NEGATIVE
SCD123	male	5	≤19	primary	student	single	urban	YES	CHRONIC ANAEMIA	SS	NO	NO	NEGATIVE	NEGATIVE
SCD124	female	12	≤19	primary	student	single	rural	YES	CHRONIC ANAEMIA	SS	YES	NO	POSITIVE	POSITIVE
SCD125	female	5	≤19	primary	student	single	urban	NO	NO BLOOD TRANSFUSION	SS	YES	NO	NEGATIVE	NEGATIVE
SCD126	male	10	≤19	primary	student	single	rural	YES	CHRONIC ANAEMIA	SS	NO	NO	POSITIVE	POSITIVE
SCD127	male	4	≤19	primary	student	single	rural	YES	CHRONIC ANAEMIA	SS	NO	NO	NEGATIVE	NEGATIVE
SCD128	male	25	≥20	shs	trader	married	rural	NO	NO BLOOD TRANSFUSION	SC	NO	YES	NEGATIVE	NEGATIVE
SCD129	male	32	≥20	shs	trader	single	urban	NO	NO BLOOD TRANSFUSION	SS	NO	NO	POSITIVE	POSITIVE
SCD130	male	21	≥20	shs	trader	single	rural	YES	CHRONIC ANAEMIA	SS	YES	NO	POSITIVE	POSITIVE
SCD131	male	56	≥20	jhs	trader	single	rural	YES	ACUTE PAIN	SS	NO	YES	POSITIVE	POSITIVE
SCD132	male	17	≤19	shs	student	single	rural	NO	NO BLOOD TRANSFUSION	SC	YES	YES	NEGATIVE	NEGATIVE
SCD133	female	22	≥20	tertiary	student	single	rural	YES	CHRONIC ANAEMIA	SS	NO	YES	NEGATIVE	POSITIVE
SCD134	male	15	≤19	jhs	student	single	rural	YES	CHRONIC ANAEMIA	SS	NO	NO	NEGATIVE	NEGATIVE
SCD135	male	17	≤19	shs	student	single	urban	YES	ACUTE PAIN	SS	YES	NO	NEGATIVE	POSITIVE
SCD136	female	15	≤19	shs	student	single	rural	NO	NO BLOOD TRANSFUSION	SC	NO	NO	NEGATIVE	NEGATIVE
SCD137	female	21	≥20	tertiary	student	single	rural	YES	CHRONIC ANAEMIA	SS	NO	NO	NEGATIVE	POSITIVE
SCD138	female	13	≤19	jhs	student	single	urban	YES	CHRONIC ANAEMIA	SS	NO	NO	NEGATIVE	NEGATIVE
SCD139	female	7	≤19	primary	student	single	rural	NO	NO BLOOD TRANSFUSION	SS	NO	NO	NEGATIVE	NEGATIVE
SCD140	male	12	≤19	primary	student	single	rural	YES	ACUTE PAIN	SS	NO	NO	POSITIVE	POSITIVE
SCD141	male	5	≤19	primary	student	single	rural	YES	CHRONIC ANAEMIA	SS	NO	NO	NEGATIVE	NEGATIVE
SCD142	male	8	≤19	primary	student	single	rural	YES	OTHER COMPLICATION	SS	YES	NO	NEGATIVE	NEGATIVE
SCD143	male	12	≤19	none	unemplyed	single	rural	YES	OTHER COMPLICATION	SS	YES	NO	NEGATIVE	NEGATIVE
SCD144	female	1	≤19	none	unemplyed	single	rural	NO	NO BLOOD TRANSFUSION	SC	YES	NO	NEGATIVE	NEGATIVE
SCD145	male	6	≤19	primary	student	single	rural	YES	OTHER COMPLICATION	SS	YES	NO	NEGATIVE	NEGATIVE
SCD146	male	15	≤19	shs	student	single	urban	NO	NO BLOOD TRANSFUSION	SS	NO	YES	NEGATIVE	NEGATIVE
SCD147	female	14	≤19	jhs	student	single	urban	NO	NO BLOOD TRANSFUSION		NO	NO	NEGATIVE	NEGATIVE
SCD148	male	17	≤19	shs	student	single	urban	YES	CHRONIC ANAEMIA	SS	YES	YES	POSITIVE	POSITIVE
SCD149	female	20	≥20	tertiary	student	single	rural	NO	NO BLOOD TRANSFUSION	SC	NO	YES	POSITIVE	POSITIVE
SCD150	female	37	≥20	tertiary	civilservant	married	rural	YES	CHRONIC ANAEMIA	SS	NO	YES	POSITIVE	POSITIVE
SCD151	female	27	≥20	tertiary	unemplyed	single	urban	NO	NO BLOOD TRANSFUSION	SS	YES	NO	NEGATIVE	NEGATIVE
SCD152	male	15	≤19	jhs	student	single	rural	YES	CHRONIC ANAEMIA	SS	NO	YES	NEGATIVE	NEGATIVE
SCD153	male	20	≥20	shs	unemplyed	single	rural	YES	CHRONIC ANAEMIA	SS	NO	NO	NEGATIVE	NEGATIVE
SCD154	male	24	≥20	tertiary	student	single	rural	YES	CHRONIC ANAEMIA	SS	YES	NO	POSITIVE	POSITIVE
SCD155	male	12	≤19	primary	student	single	rural	YES	CHRONIC ANAEMIA	SS	NO	NO	POSITIVE	POSITIVE
SCD156	female	19	≤19	tertiary	student	single	urban	YES	CHRONIC ANAEMIA	SS	YES	NO	POSITIVE	POSITIVE
